# Supplementary material for: PRMT5-mediated arginine methylation activates AKT kinase to govern tumorigenesis
Source: Nat Commun. 2021 Jun 8;12:3444. doi: 10.1038/s41467-021-23833-2 (PMC8187744; doi:10.1038/s41467-021-23833-2)
Supplement: Supplementary file 4 — Source Data [file 41467_2021_23833_MOESM4_ESM.zip]

Archive with 2 entries (2 files):
- Uncropped immunoblots.pdf
- Statistical source data.xlsx
