# Supplementary material for: PRMT5-mediated arginine methylation activates AKT kinase to govern tumorigenesis
Source: Nat Commun. 2021 Jun 8;12:3444. doi: 10.1038/s41467-021-23833-2 (PMC8187744; doi:10.1038/s41467-021-23833-2)
Supplement: Supplementary file 4 — Source Data [file 41467_2021_23833_MOESM4_ESM.zip › Statistical source data.xlsx]

## Sheet: Fig. 2c
Fig. 2c
colony formation
shGFP+EV	103.497	102.797	105.594	96.5035	91.6084	100
shPRMT5+EV	57.3427	55.9441	51.7483	39.8601	55.9441	51.7483
shGFP+myr-AKT1	116.783	113.287	107.692	116.084	120.979	100.699
shPRMT5+myr-AKT1	86.014	99.3007	92.3077	94.4056	86.014	93.007
Soft agar
shGFP+EV	100	107.692	92.3077
shPRMT5+EV	47.6923	55.3846	41.5385
shGFP+myr-AKT1	112.308	118.462	115.385
shPRMT5+myr-AKT1	100	104.615	83.0769

## Sheet: Fig. 2d
Fig. 2d
Tumor growth
Day	shGFP+EV
5	56.6514	65.4748	45.864	38.1223	92.807	37.4746	56.663
7	45.6424	83.4247	53.7744	110.279	78.7994	75.6603	57.4938
9	94.7917	163.922	185.473	72.8868	155.894	150.018	48.4336
11	86.6408	176.068	137.702	167.002	283.024	223.16	167.015
13	317.816	473.163	187.662	212.313	283.015	145.449	253.854
15	374.955	492.357	388.71	1007.44	355.576	323.741	477.943
17	612.988	475.827	1232.76	757.874	475.166	517.95	653.275
19	1013.28	753.066	701.331	1655.42	580.089	628.999	619.318
	shPRMT5+EV
5	59.31	38.1869	60.6503	42.1949	41.9188	34.8821	37.0656
7	28.614	32.2878	29.2051	58.8426	40.768	43.264	31.8732
9	61.3092	60.2512	44.7836	42.1149	32.2442	28.0864	71.9956
11	128.502	44.8468	54.7583	65.1769	42.6465	136.543	135.75
13	107.856	50.517	35.7956	40.0902	36.1822	96.0253	181.334
15	97.4413	86.7679	455.936	73.1366	73.0234	247.026	153.926
17	277.299	116.556	179.719	531.834	656.349	193.01	406.345
19	375.513	231.792	126.806	188.135	538.362	838.024	208.391
	shGFP+myr-AKT1
5	69.1895	72.5517	63.4065	89.3768	80.1466	68.1691	71.051
7	55.5735	56.8714	66.2093	60.1302	37.397	106.862	71.0662
9	67.0227	146.556	81.9009	90.725	94.2074	58.2335	86.1927
11	113.698	275.952	85.497	384.142	169.875	127.286	154.241
13	152.481	380.762	142.147	108.831	182.72	159.993	301.815
15	347.82	254.859	265.674	857.276	367.514	816.284	284.631
17	265.351	1240.4	429.157	529.029	928.408	391.295	789.295
19	731.096	1814.88	1018.28	1434.04	795.495	829.381	611.991
	shPRMT5+myr-AKT1
5	45.6944	48.84	59.1166	51.9351	40.2095	48.5585	57.915
7	51.5353	54.4954	83.5585	44.5072	64.9359	54.5792	51.5764
9	69.9432	120.43	55.7658	142.098	98.6	122.928	38.9632
11	98.6315	94.7797	108.975	115.406	219.211	126.49	123.248
13	236.908	119.308	154.525	173.903	150.705	199.943	187.764
15	830.33	395.514	410.941	245.868	502.765	257.592	201.287
17	542.312	292.659	587.685	836.093	513.169	336.35	310.542
19	898.586	448.846	1181.97	385.814	525.776	1033.96	1075.23

## Sheet: Fig. 2e 2h
Fig. 2e
Tumor mass (mg)
shGFP+EV	290	566	468	292	343	208	230
shPRMT5+EV	295	87	254	71	114	74	25
shGFP+myr-AKT1	362	671	616	296	411	255	334
shPRMT5+myr-AKT1	372	394	565	534	307	267	488
Fig. 2h
TUNEL positive cells %
shGFP+EV	12.19	16.484	22.47	20.35
shPRMT5+EV	44.55	29.73	57.6	45.67
shGFP+myr-AKT1	25.4	23	22	25
shPRMT5+myr-AKT1	8.64	22.6	16.5	7

## Sheet: Fig. 3i
Fig. 3i
Relative case number%
		R391-me2s
		low	high
PRMT5	Low	81	19
	high	17	83

## Sheet: Fig. 6d-6f
Fig. 6d
growth curve
cell number x104
	0d	1d	2d	3d	4d	5d
EV	3	3.5	7.75	15	37.5	78
	3	3.2	6.4	12.5	34.5	80
	3	3.7	7.4	15	36	76
WT	3	6	12	35	72	161
	3	6.2	13	39	78	171
	3	6.7	14	41	84	180
R391K	3	4	8	19.3	45	96
	3	3.8	7.1	17.8	40	93
	3	3.5	6.8	17	38	90
Fig. 6f
colony formation
EV	100.474	101.422	98.1043
WT	177.725	182.464	180.569
R391K	118.009	117.062	122.275

## Sheet: Fig. 6g 6i 6k
Fig. 6g
Tumor volume （mm3)
	5	7	9	11	13	15	17	19	21	day
WT	20.6456	24.3568	37.0665	57.0061	75.3257	147.464	278.557	487.592	370.79
	28.9371	31.152	41.7936	103.702	80.6682	226.902	152.43	262.162	657.375
	29.4136	46.5435	61.5079	66.8315	91.91	232.184	355.655	270.396	1128.12
	25.248	29.7784	34.1114	71.5483	60.3347	442.56	550.875	616.741	455.231
	36.1096	45.9293	30.8765	127.151	93.1234	193.835	368.601	297.34	281.734
	14.6068	50.9804	46.6566	168.458	179.826	96.2676	197.463	247.08	334.248
	40.3893	35.6928	180.391	68.8244	99.5173	212.707	198.314	250.688	313.629
	27.1288	53.1646	104.456	74.8832	257.355	109.073	155.504	346.364	892.267
	51.1664	61.4221	51.2631	67.0603	95.234	208.618	390.262	248.035	467.127
R391K (5 tumors were measured because other 3 were too small)	15.004	12.965	7.47602	41.6328	27.5821	67.6741	58.7758	89.0562	139.642
	19.7662	38.4479	26.6968	15.2339	21.6016	29.647	76.5429	145.918	243.286
	21.6478	10.8001	7.697	10.1558	26.1721	10.8356	43.82	64.2223	85.3551
	10.1882	12.4927	18.3495	27.0201	67.5013	19.8949	32.5131	48.9034	67.4243
	13.7637	19.1073	26.7913	11.4327	11.4224	81.2495	143.222	80.6984	61.648
Fig. 6i
Tumor mass (mg)
WT	558	334	272	180	202	226	114	98	125
R391K	122	33	164	44	39	19	6	10
Fig. 6k
TUNEL positive cells %
WT	3.919	18.6792	6.76694	15.4917
R391K	20.1333	33.7642	28.318	24.5634

## Sheet: Fig. 7
Fig. 7a
Relative Cell viability %
	DMSO			GSK			MK			GSK+MK
MCF7	90.6688	115.417	93.9145	38.1602	40.6817	42.9876	35.8822	30.9226	33.8848	15.1735	13.5662	13.0819
T-47D	100.709	93.2976	105.994	69.1126	63.187	72.7466	45.1367	43.3088	39.2885	24.4175	22.5404	20.9897
Fig. 7b
Relative Cell viability %
	DMSO			GSK			MK			GSK+MK
MDA-MB-231	95.0709	98.1895	106.74	68.4196	67.5136	67.7173	86.2557	88.6641	80.3514	43.3378	51.6588	43.9056
BT5-49	94.6222	107.76	97.6176	69.4096	76.9593	68.8846	83.0852	80.796	86.0291	53.816	60.6617	50.8641
MDA-MB-468	98.5689	96.7619	104.669	54.191	49.1104	53.4041	87.5898	77.1721	85.5961	31.539	35.8519	30.0821
Fig. 7c
Relative Cell viability %
	DMSO			GSK			Eto			GSK+Eto
MCF7	98.26	98.4603	103.28	45.2567	44.7079	44.7543	48.5027	48.7447	50.7711	18.2607	23.0082	22.3772
T-47D	107.342	98.6727	93.985	74.0973	72.5617	71.7472	60.1918	56.1016	58.842	40.0417	36.3099	42.253
Fig. 7d
Relative Cell viability %
	DMSO			GSK			Eto			GSK+Eto
MDA-MB-231	96.4414	98.7553	104.803	66.7185	66.2609	72.8093	48.2223	47.2794	49.5268	27.472	29.6031	27.5008
BT5-49	100.81	101.811	97.3782	72.7906	80.4454	66.623	44.9835	40.7301	44.8975	15.0247	17.3567	18.5884
MDA-MB-468	96.0637	101.036	102.901	47.9881	47.8535	52.2019	41.0654	48.7051	43.9135	20.8025	22.31	27.535
Fig. 7e
Relative Cell viability %
	DMSO			GSK			Cis			GSK+Cis
MCF7	103.434	97.3357	99.2304	43.464	43.558	39.3355	51.8187	49.612	53.5235	20.59	26.0152	27.4256
T-47D	106.101	97.8083	96.0903	73.5545	75.9267	77.663	82.682	79.0114	86.4342	51.3108	47.7858	42.394
Fig. 7f
Relative Cell viability %
	DMSO			GSK			Cis			GSK+Cis
MDA-MB-231	93.0248	105.809	101.166	66.7338	61.6308	64.3289	59.6788	60.265	57.4814	40.6213	33.71	39.6779
BT5-49	101.861	99.1374	99.0011	76.9429	82.1726	79.5817	31.0909	34.6483	32.6233	16.1622	15.0755	13.3373
MDA-MB-468	104.2	93.5814	102.218	41.7239	43.8386	42.7339	4.33649	3.60537	4.1511	4.83264	4.6501	3.76581

## Sheet: Fig. S2a 2b 2e
Fig. S2a
colony formation
shGFP	103.659	96.3415	100
1#	10.9756	12.1951	14.0244
2#	5.4878	6.70732	3.04878
Fig. S2b
Soft agar
shGFP	92.5926	85.1852	111.111
1#	44.4444	51.8519	48.1481
2#	33.3333	25.9259	44.4444
Fig. S2e
colony formation
EV	103.509	89.4737	107.018
WT	363.158	336.842	391.228
E444Q	77.193	77.193	98.2456

## Sheet: Fig. S8a
Fig. S8a
Growth curve
Cell number x104
		WT
	0d	5	5	5
	1d	14	13	13.5
	2d	32.5	33	32
	3d	59	65	63
	4d	110	123	120
	5d	200	220	230
		AKT1/2-KO-1
	0d	5	5	5
	1d	7.25	6.5	6.7
	2d	12.5	10	14
	3d	21.5	21	25
	4d	40	41	57
	5d	60	65	80
		AKT1/2-KO-2
	0d	5	5	5
	1d	10	8.9	9.4
	2d	17.5	15.6	18
	3d	23	22.5	27
	4d	60	55	58
	5d	75	78	90

## Sheet: Fig S8c
Fig. S8c
colony formation
WT	98.75	100	92.5	108.75	102.5	97.5
KO-1	38.125	41.875	40.625	41.25	40	42.5
KO-2	39.375	40	34.375	40	38.75	33.75

[truncated: 7 more sheets: Fig. S8e, Fig. S8f, Fig. S8h, Fig. S8j, Fig. S8k, Fig. S8m, Fig. S9]
